# Supplementary material for: Brain and CSF Alzheimer’s Biomarkers Are Associated with SERPINE1 Gene Expression
Source: Genes (Basel). 2025 Jul 12;16(7):818. doi: 10.3390/genes16070818 (PMC12294632; doi:10.3390/genes16070818)
Supplement: Supplementary file 1 [file genes-16-00818-s001.zip]

Archive with 1 entries (1 files):
- genes-3733409-supplementary.pdf
